# Supplementary material for: Multi-channel whole-head OPM-MEG: Helmet design and a comparison with a conventional system
Source: Neuroimage. Author manuscript; Available in PMC 2021 Jul 12. (PMC8274815; doi:10.1016/j.neuroimage.2020.116995)
Supplement: Supplementary: Docx and xml [file NIHMS1712044-supplement-Supplementary__Docx_and_xml.zip]

Archive with 2 entries (2 files):
- 1-s2.0-S105381192030481X-mmc1.xml
- 1-s2.0-S105381192030481X-mmc2.docx
