# Supplementary material for: Multi-channel whole-head OPM-MEG: Helmet design and a comparison with a conventional system
Source: Neuroimage. Author manuscript; Available in PMC 2021 Jul 12. (PMC8274815; doi:10.1016/j.neuroimage.2020.116995)
Supplement: Supplementary: Docx and xml [file NIHMS1712044-supplement-Supplementary__Docx_and_xml.zip › 1-s2.0-S105381192030481X-mmc1.xml]

<?xml version="1.0" encoding="utf-8" standalone="no"?>
<data>
  <datasets>
    <author>ryan.hill@nottingham.ac.uk</author>
    <type>0</type>
    <dataset>
      <value>4</value>
      <reason>Data will be made available on request</reason>
      <comments />
    </dataset>
  </datasets>
</data>
